# Supplementary material for: Dietary Inflammatory Index, Sleep Duration, and Sleep Quality: A Systematic Review
Source: Nutrients. 2024 Mar 19;16(6):890. doi: 10.3390/nu16060890 (PMC10974932; doi:10.3390/nu16060890)
Supplement: Supplementary file 1 [file nutrients-16-00890-s001.zip]

Archive with 1 entries (1 files):
- nutrients-2883733-SI.pdf
